# Supplementary material for: Pressure-Induced Phase Transformations of Quasi-2D Sr3Hf2O7
Source: J Phys Chem C Nanomater Interfaces. 2023 Aug 1;127(31):15435–42. doi: 10.1021/acs.jpcc.3c01596 (PMC10497066; doi:10.1021/acs.jpcc.3c01596)
Supplement: Supplementary file 1 — jp3c01596_si_001.zip [file jp3c01596_si_001.zip]

Archive with 9 entries (9 files):
- achemso.bib
- FigS1.png
- FigS2.png
- FigS3.png
- FigS4.png
- FigS5.png
- FigS6.png
- FigS7.png
- Supplementary.tex
