# Supplementary material for: Pressure-Induced Phase Transformations of Quasi-2D Sr3Hf2O7
Source: J Phys Chem C Nanomater Interfaces. 2023 Aug 1;127(31):15435–42. doi: 10.1021/acs.jpcc.3c01596 (PMC10497066; doi:10.1021/acs.jpcc.3c01596)
Supplement: Supplementary file 1 — jp3c01596_si_001.zip [file jp3c01596_si_001.zip › achemso.bib]

@article{groupt,
    author = {da Silva, E. Lora and Gerami, A. Mokhles and Lekshmi, P. N. and Marcondes, M. L. and Assali, L. V. C. and Petrilli, H. M. and Correia, J. G. and Lopes, A. M. L. and Araújo, J. P.},
    year = {2021},
    pages = {897},
    title = {{G}roup {T}heory {A}nalysis to {S}tudy {P}hase {T}ransitions of {Q}uasi-2{D} {S}r$_3${H}f$_2${O}$_7$},
    volume = {11},
    journal = {Nanomaterials},
    doi = {10.3390/nano11040897}
}


@article{Campbell:wf5017,
author = "Campbell, B. J. and Stokes, H. T. and Tanner, D. E. and Hatch, D. M.",
title = "{{\it ISODISPLACE}: a web-based tool for exploring structural distortions}",
journal = "J. Appl. Cryst.",
year = "2006",
volume = "39",
pages = "607",
doi = {10.1107/S0021889806014075}
}

@article{adfm.202003623,
author = {Xu, X. and Wang, Y. and Huang, F.-T. and Du, K. and Nowadnick, E. A. and Cheong, S.-W.},
title = {Highly Tunable Ferroelectricity in Hybrid Improper Ferroelectric {S}r$_3${S}n$_2${O}$_7$},
journal = {Adv. Funct. Mater.},
volume = {30},
pages = {2003623},
doi = {https://doi.org/10.1002/adfm.202003623},
year = {2020}
}


@article{Photovoltaics,
    author = {Zhang, Y. and Shimada, T. and Kitamura, T. and Wang, J.},
    year = {2017},
    month = {11},
    pages = {},
    title = {Ferroelectricity in {R}uddlesden-{P}opper Chalcogenide Perovskites for Photovoltaic Application: A Role of Tolerance Factor},
    volume = {8},
    journal = {J. Phys. Chem. Lett.},
    doi = {10.1021/acs.jpclett.7b02591}
}

@article{HIF,
    author = {Benedek, N. and Fennie, C.},
    year = {2011},
    pages = {107204},
    title = {Hybrid Improper Ferroelectricity: A Mechanism for Controllable Polarization-Magnetization Coupling},
    volume = {106},
    journal = {Phys. Rev. Lett.},
    doi = {10.1103/PhysRevLett.106.107204}
}

@article{InorgChem.53.3769.2014,
    author = {Benedek, N. A.},
    year = {2014},
    pages = {3769},
    title = {Origin of ferroelectricity in a family of polar oxides: the Dion-Jacobson phases},
    volume = {53},
    journal = { Inorg Chem.},
    doi = {10.1021/ic500106a}
}


@article{Miller.JMatSci.44.5411.2009,
    author = {Miller, W. and Smith, C. W. and Mackenzie, D. S. and Evans, K. E.},
    year = {2009},
    pages = {5441},
    title = {Negative thermal expansion: a review},
    volume = {44},
    journal = {J. Mater. Sci.},
    doi = {10.1007/s10853-009-3692-4}
}

@article{HIF_C,
    author = {Liu, X.-Q. and Wu, J.W. and Shi, X.X. and Zhao, H.J. and Zhou, H.Y. and Qiu, R.H. and Zhang, W.Q. and Chen, X.M.},
    year = {2015},
    month = {05},
    pages = {202903},
    title = {Hybrid Improper Ferroelectricity in Ruddlesden-Popper {C}a$_3$({T}i,{M}n)$_2$O$_7$ Ceramics},
    volume = {106},
    journal = {Appl. Phys. Lett.},
    doi = {10.1063/1.4921624}
}

@article{HIF_SHO,
    author = {Liu, X.-Q. and Lu, J. and Chen, B. and Zhang, B. and Chen, X.},
    year = {2019},
    month = {03},
    pages = {114105},
    title = {Hybrid improper ferroelectricity and possible ferroelectric switching paths in {S}r$_3${H}f$_2${O}$_7$},
    volume = {125},
    journal = {J. Appl. Phys.},
    doi = {10.1063/1.5086367}
}


@article{CMO,
  title = {${\mathrm{Ca}}_{3}{\mathrm{Mn}}_{2}{\mathrm{O}}_{7}$ structural path unraveled by atomic-scale properties: A combined experimental and ab initio study},
  author = {Rocha-Rodrigues, P. and Santos, S. S. M. and Miranda, I. P. and Oliveira, G. N. P. and Correia, J. G. and Assali, L. V. C. and Petrilli, H. M. and Ara\'ujo, J. P. and Lopes, A. M. L.},
  journal = {Phys. Rev. B},
  volume = {101},
  pages = {064103},
  year = {2020},
  doi = {10.1103/PhysRevB.101.064103}
}


@article{Solar,
    author = {Butler, K. and Frost, J. and Walsh, A.},
    year = {2015},
    pages = {838},
    title = {Ferroelectric Materials for Solar Energy Conversion: Photoferroics Revisited},
    volume = {8},
    journal = {Energy Environ. Sci.},
    doi = {10.1039/C4EE03523B}
}

@article{Harris,
  title = {Symmetry {A}nalysis for the {R}uddlesden-{P}opper systems {Ca${}_{3}$Mn${}_{2}$O${}_{7}$} and {Ca${}_{3}$Ti${}_{2}$O${}_{7}$}},
  author = {Harris, A. B.},
  journal = {Phys. Rev. B},
  volume = {84},
  pages = {064116},
  year = {2011}
}

@article{Pomiro,
  title = {From first- to second-order phase transitions in hybrid improper ferroelectrics through entropy stabilization},
  author = {Pomiro, F. and Ablitt, C. and Bristowe, N. C. and Mostofi, A. A. and Won, C. and Cheong, S.-W. and Senn, M. S.},
  journal = {Phys. Rev. B},
  volume = {102},
  pages = {014101},
  year = {2020},
  doi = {10.1103/PhysRevB.102.014101}
}

@article{PhysRevB.104.144105,
  title = {Octahedral rotations in Ruddlesden-Popper layered oxides under pressure from first principles},
  author = {Ramkumar, S. P. and Nowadnick, E. A.},
  journal = {Phys. Rev. B},
  volume = {104},
  pages = {144105},
  year = {2021},
  doi = {10.1103/PhysRevB.104.144105}
}

@article{PhysRevB.91.144107,
  title = {Phase stability and transformations in the halide perovskite ${\mathrm{CsSnI}}_{3}$},
  author = {da Silva, E. Lora and Skelton, J. M. and Parker, S. C. and Walsh, A.},
  journal = {Phys. Rev. B},
  volume = {91},
  pages = {144107},
  year = {2015},
  doi = {10.1103/PhysRevB.91.144107}
}


@article{2009,
author = {Kojima, A. and Teshima, K. and Shirai, Y. and Miyasaka, T.},
year = {2009},
pages = {6050},
title = {Organometal Halide Perovskites as Visible-Light Sensitizers for Photovoltaic Cells},
volume = {131},
journal = {J. Am. Chem. Soc.},
doi = {10.1021/ja809598r}
}

@article{BFO,
author = {Choi, T. and Lee, S. and Choi, Y.J. and Kiryukhin, V. and Cheong, S.-W.},
year = {2009},
pages = {63},
title = {Switchable Ferroelectric Diode and Photovoltaic Effect in {BiFeO}$_3$},
volume = {324},
journal = {Science},
doi = {10.1126/science.1168636}
}


@Article{hohenberg-pr-136-1964,
  Title                    = {{I}nhomogeneous electron gas},
  Author                   = {P. Hohenberg and W. Kohn},
  Journal                  = {Phys. Rev.},
  Year                     = {1964},
  Pages                    = {B864},
  Volume                   = {136}
}

@article{PhysRev.140.A1133.1965,
  title = {Self-Consistent Equations Including Exchange and Correlation Effects},
  author = {Kohn, W. and Sham, L. J.},
  journal = {Phys. Rev.},
  volume = {140},
  pages = {A1133},
  year = {1965},
    doi = {10.1103/PhysRevLett.117.075502}
}

@article{PhysRevLett.117.075502,
  title = {Anharmonicity in the High-Temperature {Cmcm} Phase of {S}n{S}e: Soft Modes and Three-Phonon Interactions},
  author = {Skelton, J. M. and Burton, L. A. and Parker, S. C. and Walsh, A. and Kim, C.-E. and Soon, A. and Buckeridge, J. and Sokol, A. A. and Catlow, C. R. A. and Togo, A. and Tanaka, I.},
  journal = {Phys. Rev. Lett.},
  volume = {117},
  pages = {075502},
  year = {2016}
}

@misc{modemap,
author={J.~M. Skelton},
title={ModeMap},
howpublished = {\url{https://github.com/JMSkelton/ModeMap}},
publisher    = {Github},
journal = {GitHub repository}
}

@article{Giannozzi-JPhysCondensMatt-21-395502-2009,
title = {{QUANTUM ESPRESSO}: a modular and open-source software project for quantum simulations of materials},
author = {P. Giannozzi and S. Baroni and N. Bonini and M. Calandra and R. Car and C. Cavazzoni and D. Ceresoli and G. L. Chiarotti and M. Cococcioni and I. Dabo and A. Dal Corso and S. Fabris and G. Fratesi and S. de Gironcoli and R. Gebauer and U. Gerstmann and C. Gougoussis and A. Kokalj and M. Lazzeri and L. Martin-Samos and N. Marzari and F. Mauri and R. Mazzarello and S. Paolini and A. Pasquarello and L. Paulatto and C. Sbraccia nad S. Scandolo nad G. Sclauzero and A.P. Seitsonen and A. Smogunov and P. Umari and R.M. Wentzcovitch},
journal = {J. Phys.: Condens. Matter},
year = {2009},
pages = {395502},
volume = {21}
}

@article{Giannozzi-JPhysCondensMatt-29-495901-2017,
title = {{QUANTUM ESPRESSO}: a modular and open-source software project for quantum simulations of materials},
author = {P. Giannozzi and O. Andreussi and T. Brumme and O. Bunau and M.  Buongiorno Nardelli and M. Calandra and R. Car and C. Cavazzoni and D. Ceresoli and M. Cococcioni and N. Colonna and I. Carnimeo and A. Dal Corso and S. de Gironcoli and P. Delugas and R.A. Distasio Jr and A. Ferretti and A. Floris and G. Fratesi, G and G. Fugallo and R. Gebauer and U. Gerstmann and F. Giustino and T. Gorni and J. Jia and M. Kawamura and H.-Y. Ko and A. Kokalj and E. K\"{u}ç\"{u}kbenli and M. Lazzeri and M. Marsili and N. Marzari and F. Mauri and N.L. Nguyen and H.-V Nguyen and A. Otero-de-la-Roza and L. Paulatto and S. Ponc\'{e} and D. Rocca and R. Sabatini and B. Santra and M. Schlipf and A.P. Seitsonen and A. Smogunov and I. Timrov and T. Thonhauser and P. Umari and N. Vast and X. Wu and S. Baroni},
journal = {J. Phys.: Condens. Matter},
year = {2017},
pages = {465901},
volume = {29}
}

@article{PhysRevB.104.024103,
  title = {$\ensuremath{\beta}\text{\ensuremath{-}}{\mathrm{As}}_{2}{\mathrm{Te}}_{3}$: Pressure-induced three-dimensional {D}irac semimetal with ultralow room-pressure lattice thermal conductivity},
  author = {da Silva, E. Lora and Leonardo, A. and Yang, Tao and Santos, M. C. and Vilaplana, R. and Gallego-Parra, S. and Bergara, A. and Manj\'on, F. J.},
  journal = {Phys. Rev. B},
  volume = {104},
  pages = {024103},
  year = {2021}
}


@article{Wentzcovitch-PhysRevB-44-2358-1991,
title = {Invariant molecular-dynamics approach to structural phase transitions},
author = {Wentzcovitch, R. M.},
journal = {Phys. Rev. B},
year = {1991},
pages = {2358},
volume = {44}
}

@article{Giannozzi-JChemPhys-152-154105-2020,
title = {{QUANTUM ESPRESSO} toward the exascale},
author = { P. Giannozzi and O. Baseggio and P. Bonf\`{a} and D. Brunato and R. Car and I. Carnimeo and C. Cavazzoni and S. de Gironcoli and P. Delugas and F. Ferrari Ruffino and A. Ferretti and N. Marzari and I. Timrov and A. Urru and S. Baroni},
journal = {J. Chem. Phys.},
year = {2020},
pages = {154105},
volume = {152}
}


@Article{kresse-cms-6-1996,
  Title                    = {{E}fficiency of ab-initio total energy calculations for metals and semiconductors using a plane-wave basis set},
  Author                   = {G. Kresse and J. Furthm\"{u}ller},
  Journal                  = {Comput. Mat. Sci.},
  Year                     = {1996},
  Pages                    = {15},
  Volume                   = {6}
}

@article{PhysRevB.47.558.1993,
  title = {Ab initio molecular dynamics for liquid metals},
  author = {Kresse, G. and Hafner, J.},
  journal = {Phys. Rev. B},
  volume = {47},
  pages = {558},
  year = {1993},
  doi = {10.1103/PhysRevB.47.558}
}

@article{PhysRevB.54.11169.1996,
  title = {Efficient iterative schemes for ab initio total-energy calculations using a plane-wave basis set},
  author = {Kresse, G. and Furthm\"uller, J.},
  journal = {Phys. Rev. B},
  volume = {54},
  pages = {11169},
  year = {1996},
  doi = {10.1103/PhysRevB.54.11169}
}

@Article{perdew-prl-102-2009,
  Title                    = {{E}rratum: Restoring the density-gradient expansion for exchange in solids and surfaces [{P}hys. {R}ev. {L}ett. 100, 136406 (2008)]},
  Author                   = {J. P. Perdew and A. Ruzsinszky and G. I. Csonka and O. A. Vydrov and G. E. Scuseria and L. A. Constantin and X. Zhou and Kieron Burke},
  Journal                  = {Phys. Rev. Lett.},
  Year                     = {2009},
  Pages                    = {039902},
  Volume                   = {102}
}

@Article{perdew-prl-100-2008,
  Title                    = {{R}estoring the density-gradient expansion for exchange in solids and surfaces},
  Author                   = {J. P. Perdew and A. Ruzsinszky and G. I. Csonka and O. A. Vydrov and G. E. Scuseria and L. A. Constantin and X. Zhou and K. Burke},
  Journal                  = {Phys. Rev. Lett.},
  Year                     = {2008},
  Pages                    = {136406},
  Volume                   = {100}
}

@article{PhysRevB.59.1758.1999,
  title = {From ultrasoft pseudopotentials to the projector augmented-wave method},
  author = {Kresse, G. and Joubert, D.},
  journal = {Phys. Rev. B},
  volume = {59},
  pages = {1758},
  numpages = {0},
  year = {1999},
  doi = {10.1103/PhysRevB.59.1758}
}

@article{PhysRevB.50.17953.1994,
  title = {Projector augmented-wave method},
  author = {Bl\"ochl, P. E.},
  journal = {Phys. Rev. B},
  volume = {50},
  pages = {17953},
  year = {1994},
  doi = {10.1103/PhysRevB.50.17953}
}


@Article{monkhorst-prb-13-1976,
  Title                    = {{S}pecial Points for {B}rillouin-{Z}one Integrations},
  Author                   = {H. J. Monkhorst and J. D. Pack},
  Journal                  = {Phys. Rev. B},
  Year                     = {1976},
  Pages                    = {5188},
  Volume                   = {13}
}

@Article{murnaghan-pnas-30-1944,
  Title                    = {{T}he Compressibility of Media under Extreme Pressures},
  Author                   = {F. D. Murnaghan},
  Journal                  = {Proc. Natl. Acad. Sci.},
  Year                     = {1944},
  Pages                    = {244},
  Volume                   = {30}
}

@article{PhysRevB.35.1945,
  title = {Temperature effects on the universal equation of state of solids},
  author = {Vinet, P. and Smith, J. R. and Ferrante, J. and Rose, J. H.},
  journal = {Phys. Rev. B},
  volume = {35},
  pages = {1945},
  year = {1987},
  doi = {10.1103/PhysRevB.35.1945}
}

@article{Nature.452.732.2008,
  title = {Improper ferroelectricity in perovskite oxide artificial superlattices},
  author = {Bousquet, E. and Dawber, M. and Stucki, N. and Lichtensteiger, C. and Hermet, P. and Gariglio, S. and Triscone, J. M. and Ghosez, P.},
  journal = {Nature},
  volume = {452},
  pages = {732},
  year = {2008},
  doi = {10.1038/nature06817}
}


@Article{birch-pr-71-1947,
  Title                    = {{F}inite Elastic Strain of Cubic Crystals},
  Author                   = {F. Birch},
  Journal                  = {Phys. Rev.},
  Year                     = {1947},
  Pages                    = {809},
  Volume                   = {71}
}
@Article{togo-prb-78-2008,
  Title                    = {{F}irst-principles calculations of the ferroelastic transition between rutile-type and {C}a{C}l$_2$-type {S}i{O}$_2$ at high pressures},
  Author                   = {A. Togo and F. Oba and I. Tanaka},
  Journal                  = {Phys. Rev. B},
  Year                     = {2008},
  Pages                    = {134106},
  Volume                   = {78}
}

@article {phonopy,
     Journal = {Scr. Mater.},
     Year = {2015},
     Title = {First principles phonon calculations in materials science},
     Author = {Togo, A. and Tanaka, I.},
     Pages = {1},
     Volume = {108}
}

@Article{chaput-prb-84-2001,
  Title                    = {{P}honon-phonon interactions in transition metals},
  Author                   = {L. Chaput and A. Togo and I. Tanaka and G. Hug},
  Journal                  = {Phys. Rev. B},
  Year                     = {2001},
  Pages                    = {094302},
  Volume                   = {84}
}

@article{PhysRevB.50.13035.1994,
  title = {Interatomic force constants from first principles: The case of \ensuremath{\alpha}-quartz},
  author = {Gonze, X. and Charlier, J.-C. and Allan, D.C. and Teter, M.P.},
  journal = {Phys. Rev. B},
  volume = {50},
  pages = {13035},
  year = {1994},
  month = {Nov},
  publisher = {American Physical Society},
  doi = {10.1103/PhysRevB.50.13035}
}

@article{PhysRevB.81.174301.2010,
  title = {First-{P}rinciples {P}honon {C}alculations of {T}hermal {E}xpansion in ${\text{Ti}}_{3}{\text{SiC}}_{2}$, ${\text{Ti}}_{3}{\text{AlC}}_{2}$, and ${\text{Ti}}_{3}{\text{GeC}}_{2}$},
  author = {Togo, A. and Chaput, L. and Tanaka, I. and Hug, G.},
  journal = {Phys. Rev. B},
  volume = {81},
  pages = {174301},
  year = {2010},
  doi = {10.1103/PhysRevB.81.174301}
}

@article{doi:10.1126/science.aaw1845,
author = {N. M. Haegel and H. Atwater  and T. Barnes  and C. Breyer  and A. Burrell  and Y.-M.g Chiang  and S. De Wolf  and B. Dimmler  and D. Feldman  and S. Glunz  and J. C. Goldschmidt  and D. Hochschild  and R. Inzunza  and I. Kaizuka  and B. Kroposki  and S. Kurtz  and S. Leu  and R. Margolis  and K. Matsubara  and A. Metz  and W. K. Metzger  and M. Morjaria  and S. Niki  and S. Nowak  and I. M. Peters  and S. Philipps  and T. Reindl  and A. Richter  and D. Rose  and K. Sakurai  and R. Schlatmann  and M. Shikano  and W. Sinke  and R. Sinton  and B.J. Stanbery  and M. Topic  and W. Tumas  and Y. Ueda  and J. van de Lagemaat  and P. Verlinden  and M. Vetter  and E. Warren  and M. Werner  and M. Yamaguchi  and A. W. Bett },
title = {Terawatt-scale photovoltaics: Transform global energy},
journal = {Science},
volume = {364},
pages = {836},
year = {2019}
}

@article{Kurtz,
author = {Kurtz, S. and Leilaeioun, A. and King, R. and Peters, I. M. and Heben, M. and Metzger, W. and Haegel, N.},
year = {2020},
pages = {159},
title = {Revisiting the Terawatt Challenge},
volume = {45},
journal = {MRS Bull.},
doi = {10.1557/mrs.2020.73}
}

@Article{C5TA04235F,
author ="Fan, Zhen and Sun, Kuan and Wang, John",
title  ="Perovskites for photovoltaics: a combined review of organic–inorganic halide perovskites and ferroelectric oxide perovskites",
journal  ="J. Mater. Chem. A",
year  ="2015",
volume  ="3",
pages  ="18809"
}

@misc{Chart,
  author = {National Renewable Energy Laboratory},
  year = {2021},
  title = {Best Research-Cell Efficiency Chart},
  howpublished = {https://www.nrel.gov/pv/assets/pdfs/best-research-cell-efficiencies-rev211117.pdf},
  note = {Accessed: 2021-12-14}
}

@article{46508f0330e84d7d84ea209f564a16f7,
title = "Perovskite-inspired materials for photovoltaics and beyond-from design to devices",
author = "Huang, {Y. T.} and Kavanagh, {S. R.} and Scanlon, {D. O.} and Walsh, A. and Hoye, {R. L.Z.}",
year = "2021",
day = "26",
doi = "10.1088/1361-6528/abcf6d",
language = "English",
volume = "32",
journal = "Nanotechnology",
issn = "0957-4484",
publisher = "IOP Publishing Ltd.",
number = "13",
}


@article{doi.org/10.1002/adfm.201300210,
author = {Mulder, A. T. and Benedek, N. A. and Rondinelli, J. M. and Fennie, C. J.},
title = {Turning {ABO}$_3$ Antiferroelectrics into Ferroelectrics: Design Rules for Practical Rotation-Driven Ferroelectricity in Double Perovskites and A$_3$B$_2$O$_7$ Ruddlesden-Popper Compounds},
journal = {Adv. Funct. Mater.},
volume = {23},
pages = {4810},
doi = {10.1002/adfm.201300210},
year = {2013}
}

@article{PhysRev.102.705,
  title = {Surface Space-Charge Layers in Barium Titanate},
  author = {Chynoweth, A. G.},
  journal = {Phys. Rev.},
  volume = {102},
  issue = {3},
  pages = {705},
  year = {1956}
}
@article{doi:10.1063/1.1655453,
author = {Glass, A. M. and von der Linde, D.  and Negran,T. J. },
title = {High‐voltage bulk photovoltaic effect and the photorefractive process in {LiNbO$_3$}},
journal = {Applied Physics Letters},
volume = {25},
number = {4},
pages = {233},
year = {1974}
}

@article{BENEDEK201211,
title = {Polar octahedral rotations: A path to new multifunctional materials},
journal = {	J. Solid State Chem.},
volume = {195},
pages = {11},
year = {2012},
doi = {https://doi.org/10.1016/j.jssc.2012.04.012},
author = {N. A. Benedek and A. T. Mulder and C. J. Fennie}
}

@article{Glass1975ExcitedSP,
  title={Excited state polarization, bulk photovoltaic effect and the photorefractive effect in electrically polarized media},
  author={Alastair M. Glass and Dietrich von der Linde and David Henry Auston and T. J. Negran},
  journal={J. Electron. Mater.},
  year={1975},
  volume={4},
  pages={915}
}


@article{Castelli_2019,
	doi = {10.1088/2515-7655/ab428c},
	year = 2019,
	volume = {2},
	pages = {011001},
	author = {I. E. Castelli and T. Olsen and Y. Chen},
	title = {Towards photoferroic materials by design: recent progress and perspectives},
	journal = {J. Phys. Energy}
}

@article{JApplCrystallogr.44.1272.2011,
author = {K. Momma and F. Izumi},
title = {{VESTA} 3 for three-dimensional visualization of crystal, volumetric and morphology data},
volume = {44},
pages = {1272},
year = {2011},
journal = {J. Appl. Crystallogr.}
}


@article{ProcCambridgePhilosSoc36.160.1940,
author = {M.~Born},
title = {On the stability of crystal lattices. {I}},
volume = {36},
pages = {160},
year = {1940},
journal = {Proc. Cambridge Philos. Soc.}
}


@BOOK{Dove.IntLattDyn,
  TITLE = {Introduction to Lattice Dynamics},
  AUTHOR = {Martin T. Dove},
  YEAR = {1993}, 
  PUBLISHER = {Cambridge University Press},
}

@BOOK{Dove.StrutDyn,
  TITLE = {Structure and Dynamics: An Atomic View of Materials},
  AUTHOR = {Martin T. Dove},
  YEAR = {2003}, 
  PUBLISHER = {Oxford Master Series in Physics},
}

@article{AmMin.82.213.1997,
author = {M. T. Dove},
title = {Review: Theory of displacive phase transitions in minerals},
volume = {82},
pages = {213},
year = {2015},
journal = {Am. Min.}
}

@Article{BullMaterSci.1.129.1979,
author="Venkataraman, G.",
title="Soft modes and structural phase transitions",
journal="Bull. Mater. Sci.",
year="1979",
month="Dec",
day="01",
volume="1",
number="3",
pages="129",
doi="10.1007/BF02743964"
}
@article{PhysRevLett.111.025503.2013,
author = {Di Gennaro, M. and Saha, S. and Verstraete, M.},
year = {2013},
month = {07},
pages = {025503},
title = {Role of Dynamical Instability in the Ab Initio Phase Diagram of Calcium},
volume = {111},
journal = {Phys. Rev. Lett.}
}

@Article{D0TC03161E,
author ="Marcondes, M. L. and Santos, S. S. M. and Miranda, I. P. and Rocha-Rodrigues, P. and Assali, L. V. C. and Lopes, A. M. L. and Araujo, J. P. and Petrilli, H. M.",
title  ="Cadmium-based ferroelectrics with the Ruddlesden–Popper and double perovskite structures: a theoretical study",
journal  ="J. Mater. Chem. C",
year  ="2020",
volume  ="8",
pages  ="14570",
doi  ="10.1039/D0TC03161E"}

@Article{D1TC00989C,
author ="Santos, S. S. M. and Marcondes, M. L. and Miranda, I. P. and Rocha-Rodrigues, P. and Assali, L. V. C. and Lopes, A. M. L. and Petrilli, H. M. and Araujo, J. P.",
title  ="Spontaneous electric polarization and electric field gradient in hybrid improper ferroelectrics: insights and correlations",
journal  ="J. Mater. Chem. C",
year  ="2021",
volume  ="9",
pages  ="7005",
doi  ="10.1039/D1TC00989C"}

@article{noh_choi_lee_cho_jeon_lee_2013, 
title={Structural and optical properties of {AZRO}$_3$ and {AHFO}$_3$ ({A} = {C}a, {S}r, and {BA})}, 
volume={63}, 
DOI={10.3938/npsm.63.939}, 
journal={New Phys.: Sae Mulli}, 
author={Noh, M. and Choi, S. and Lee., D. and Cho, M. and Jeon, C. and Lee, Y.},
year={2013}, 
pages={939}} 
 
@article{sousa_rossel_marchiori_siegwart_caimi_locquet_webb_germann_fompeyrine_babich_etal_2007, 
title={Optical properties of epitaxial {SrHfO}$_{3}$ thin films grown on {Si}}, 
volume={102}, 
DOI={10.1063/1.2812425}, 
number={10}, 
journal={J. Appl. Phys.}, 
author={Sousa, M. and Rossel, C. and Marchiori, C. and Siegwart, H. and Caimi, D. and Locquet, J.-P. and Webb, D. J. and Germann, R. and Fompeyrine, J. and Babich, K. and et al.}, 
year={2007}, pages={104103}} 

@article{rossel_sousa_marchiori_fompeyrine_webb_caimi_mereu_ispas_locquet_siegwart_etal_2007, 
title={{SrHfO}$_{3}$ as gate dielectric for future {CMOS} technology}, volume={84}, 
DOI={10.1016/j.mee.2007.04.029}, 
number={9-10}, 
journal={Microelectron. Eng.}, 
author={Rossel, C. and Sousa, M. and Marchiori, C. and Fompeyrine, J. and Webb, D. and Caimi, D. and Mereu, B. and Ispas, A. and Locquet, J.P. and Siegwart, H. and et al.}, 
year={2007}, 
pages={1869}
} 

@article{wang_zhong_wang_zhang_2001, 
title={First-principles study on the optical properties of {SrHfO}$_{3}$ and {SrTiO$_{3}$}}, 
volume={120}, 
DOI={10.1016/s0038-1098(01)00330-1}, 
number={4}, 
journal={Solid State Commun.}, 
author={Wang, Y.X. and Zhong, W.L. and Wang, C.L. and Zhang, P.L.}, 
year={2001}, 
pages={133}} 

@article{hou_2008, 
title={Elasticity, electronic structure, and dielectric property of cubic {SrHfO}$_{3}$ from first-principles},
volume={246}, 
DOI={10.1002/pssb.200844173}, 
journal={Phys. Status Solidi (b)}, 
author={Hou, Z. F.}, 
year={2008}, 
pages={135}
} 

@article{fabricius_peltzer_y_blanca_rodriguez_ayala_de_la_presa_lopez_garcia_1997, 
title={Electronic structure of cubic {SrHfO}$_{3}$: Ferroelectric stability and detailed comparison with SrTiO$_3$},
volume={55}, 
DOI={10.1103/physrevb.55.164}, 
number={1}, 
journal={Phys. Rev. B}, 
author={Fabricius, G. and Peltzer y Blanca, E. L. and Rodriguez, C. O. and Ayala, A. P. and de la Presa, P. and Lopez García, A.}, 
year={1997}, 
pages={164}} 

@article{feng_hu_cui_bai_li_2009, 
title={First-Principles Study of electronic structure, chemical bonding, and optical properties of cubic {SrHfO}$_{3}$}, 
volume={70}, 
DOI={10.1016/j.jpcs.2008.11.011}, 
journal={J. Phys. Chem. Solids}, 
author={Feng, Z. and Hu, H. and Cui, S. and Bai, C. and Li, H.}, 
year={2009}, 
pages={412}} 

@misc{osti_1208247,
    author = "Persson, K.",
    title = "Materials Data on {SrHfO}$_{3}$ ({SG}:221) by Materials Project",
    abstractNote = "Computed materials data using density functional theory calculations. These calculations determine the electronic structure of bulk materials by solving approximations to the Schrodinger equation. For more information, see https://materialsproject.org/docs/calculations",
    doi = "10.17188/1208247",
    place = "United States",
    year = "2014",
    month = "7",
    note = "An optional note"
}

@misc{osti_1206659,
    author = "Persson, K.",
    title = "Materials Data on {SrHfO}$_{3}$ ({SG}:62) by Materials Project",
    abstractNote = "Computed materials data using density functional theory calculations. These calculations determine the electronic structure of bulk materials by solving approximations to the Schrodinger equation. For more information, see https://materialsproject.org/docs/calculations",
    doi = "10.17188/1206659",
    place = "United States",
    year = "2014",
    month = "7"
}

@article{Zhang.55.113001.2021,
	doi = {10.1088/1361-6463/ac3284},
	year = 2021,
	volume = {55},
	pages = {113001},
	author = {B. H. Zhang and X. Q. Liu and X. M. Chen},
	title = {Review of experimental progress of hybrid improper ferroelectricity in layered perovskite oxides},
	journal = {	J. Phys. D: Appl. Phys.}
}


@article{PhysRevB.97.094104,
  title = {Soft tilt and rotational modes in the hybrid improper ferroelectric ${\mathrm{Ca}}_{3}{\mathrm{Mn}}_{2}{\mathrm{O}}_{7}$},
  author = {Glamazda, A. and Wulferding, D. and Lemmens, P. and Gao, B. and Cheong, S.-W. and Choi, K.-Y.},
  journal = {Phys. Rev. B},
  volume = {97},
  pages = {094104},
  year = {2018},
  doi = {10.1103/PhysRevB.97.094104}
}

@article{PhysRevB.97.041112,
  title = {Soft antiphase tilt of oxygen octahedra in the hybrid improper multiferroic ${\mathrm{Ca}}_{3}{\mathrm{Mn}}_{1.9}{\mathrm{Ti}}_{0.1}{\mathrm{O}}_{7}$},
  author = {Ye, F. and Wang, J. and Sheng, J. and Hoffmann, C. and Gu, T. and Xiang, H. J. and Tian, W. and Molaison, J. J. and dos Santos, A. M. and Matsuda, M. and Chakoumakos, B. C. and Fernandez-Baca, J. A. and Tong, X. and Gao, B. and Kim, J. W. and Cheong, S.-W.},
  journal = {Phys. Rev. B},
  volume = {97},
  pages = {041112},
  year = {2018},
  doi = {10.1103/PhysRevB.97.041112}
}

@article{PhysRevB.99.224105,
  title = {Nature of the structural symmetries associated with hybrid improper ferroelectricity in $\mathrm{C}{\mathrm{a}}_{3}{X}_{2}{\mathrm{O}}_{7}\phantom{\rule{4pt}{0ex}}(X=\mathrm{Mn}\phantom{\rule{4pt}{0ex}}\text{and Ti})$},
  author = {Liu, S. and Zhang, H. and Ghose, S. and Balasubramanian, M. and Liu, Z. and Wang, S. G. and Chen, Y.-S. and Gao, B. and Kim, J. and Cheong, S.-W. and Tyson, T. A.},
  journal = {Phys. Rev. B},
  volume = {99},
  pages = {224105},
  year = {2019},
  doi = {10.1103/PhysRevB.99.224105}
}
@Article{C5DT00010F,
author ="Benedek, N. A. and Rondinelli, J. M. and Djani, H. and Ghosez, P. and Lightfoot, P.",
title  ="Understanding ferroelectricity in layered perovskites: new ideas and insights from theory and experiments",
journal  ="Dalton Trans.",
year  ="2015",
volume  ="44",
pages  ="10543",
doi  ="10.1039/C5DT00010F"
}
	
@article{PhysRevB.104.064106,
  title = {Revealing pressure-driven structural transitions in the hybrid improper ferroelectric ${\mathrm{Sr}}_{3}{\mathrm{Sn}}_{2}{\mathrm{O}}_{7}$},
  author = {Smith, K. A. and Ramkumar, S. P. and Harms, N. C. and Clune, A. J. and Xu, X. and Cheong, S.-W. and Liu, Z. and Nowadnick, E. A. and Musfeldt, J. L.},
  journal = {Phys. Rev. B},
  volume = {104},
  pages = {064106},
  year = {2021},
  doi = {10.1103/PhysRevB.104.064106}
}

@article{NatMat.6.296.2007,
  title = {Tunnel junctions with multiferroic barriers},
  author = {M. Gajek and M. Bibes and S. Fusil and K. Bouzehouane and J. Fontcuberta and A. Barthélèmy and A. Fert},
  journal = {Nat. Mater.},
  volume = {6},
  pages = {296},
  year = {2007},
  doi = {10.1038/nmat1860}
}

@article{NatMat.7.425.2008,
  title = {Towards a magnetoelectric memory},
  author = {M. Bibes and A. Barthélèmy},
  journal = {Nat. Mater.},
  volume = {7},
  pages = {425},
  year = {2008},
  doi = {10.1038/nmat2189}
}

@article{doi:10.1021/jacs.5b05406,
author = {Dong, X. and Jing, Q. and Shi, Y. and Yang, Z. and Pan, S. and Poeppelmeier, K. R. and Young, J. and Rondinelli, J. M.},
title = {{Pb$_2$Ba$_3$(BO$_3$)Cl}: A Material with Large {SHG} Enhancement Activated by {P}b-{C}helated {BO}$_3$ Groups},
journal = {J. Am. Chem. Soc. },
volume = {137},
pages = {9417},
year = {2015},
doi = {10.1021/jacs.5b05406}
}

@article{Chen2005ReviewCO,
  title={Review: commercialization of piezoelectric single crystals for medical imaging applications},
  author={J. Chen and R. K. Panda},
  journal={IEEE «Ultrason. Symp., 2005.},
  year={2005},
  volume={1},
  pages={235},
  doi ={10.1109/ULTSYM.2005.1602839}
}

@article{https://doi.org/10.1002/cssc.201900671,
author = {Bai, Y. and Jantunen, H. and Juuti, J.},
title = {Ferroelectric Oxides for Solar Energy Conversion, Multi-Source Energy Harvesting/Sensing, and Opto-Ferroelectric Applications},
journal = {Chem. Sus. Chem.},
volume = {12},
pages = {2540},
doi = {2540},
year = {2019}
}


@article{Nature.358.136.1992,
author = {R. E. Cohen},
title = {Origin of ferroelectricity in perovskite oxides},
journal = {Nature},
volume = {358},
pages = {136},
doi = {10.1038/358136a0},
year = {1992}
}

@article{PhysRevLett.108.137202,
  title = {Pseudo Jahn-Teller Origin of Perovskite Multiferroics, Magnetic-Ferroelectric Crossover, and Magnetoelectric Effects: The ${d}^{0}\mathrm{\text{\ensuremath{-}}}{d}^{10}$ Problem},
  author = {Bersuker, I. B.},
  journal = {Phys. Rev. Lett.},
  volume = {108},
  pages = {137202},
  year = {2012},
  doi = {10.1103/PhysRevLett.108.137202}
}

@article{VanAken2004,
  title = {The origin of ferroelectricity in magnetoelectric {YMnO}$_3$},
  author = {Van Aken, B. B. and Palstra, T. T.M. and Filippetti, A. and Spaldin, N. A.},
  journal = {Nat. Mater.},
  volume = {3},
  pages = {164},
  year = {2004},
  doi = {10.1038/nmat1080}
}
