# Supplementary material for: Pressure-Induced Phase Transformations of Quasi-2D Sr3Hf2O7
Source: J Phys Chem C Nanomater Interfaces. 2023 Aug 1;127(31):15435–42. doi: 10.1021/acs.jpcc.3c01596 (PMC10497066; doi:10.1021/acs.jpcc.3c01596)
Supplement: Supplementary file 1 — jp3c01596_si_001.zip [file jp3c01596_si_001.zip › Supplementary.tex]

\documentclass[journal=jpc,manuscript=suppinfo]{achemso}
\setkeys{acs}{articletitle = true}
%%%%%%%%%%%%%%%%%%%%%%%%%%%%%%%%%%%%%%%%%%%%%%%%%%%%%%%%%%%%%%%%%%%%%

\usepackage[version=3]{mhchem} % Formula subscripts using \ce{}
\usepackage[utf8]{inputenc}
\usepackage[T1]{fontenc}
\usepackage{babel}
%\usepackage{hyperref}
%\usepackage[colorlinks=true, pdfstartview=FitV, linkcolor=blue, citecolor=blue]{hyperref}
%\usepackage{datetime}
%\usepackage{color}
\usepackage[dvipsnames]{xcolor}
%\usepackage{natbib}
%\usepackage{epstopdf}
\usepackage{graphicx}
\usepackage{amsmath}
\usepackage{array,multirow}
%\usepackage{longtable}
\usepackage{tabularx}
\usepackage{float}
\usepackage{wrapfig}
\usepackage{enumitem}
\makeatletter
\def\hlinewd#1{%
\noalign{\ifnum0=`}\fi\hrule \@height #1 %
\futurelet\reserved@a\@xhline}
%%%%%%%%%%%%%%%%%%%%%%%%%%%%%%%%%%%%%%%%%%%%%%%%%%%%%%%%%%%%%%%%%%%%%
%
%%%%%%%%%%%%%%%%%%%%%%%%%%%%%%%%%%%%%%%%%%%%%%%%%%%%%%%%%%%%%%%%%%%%%
\newcommand*\mycommand[1]{\texttt{\emph{#1}}}
\SectionNumbersOn
%%%%%%%%%%%%%%%%%%%%%%%%%%%%%%%%%%%%%%%%%%%%%%%%%%%%%%%%%%%%%%%%%%%%%

%%%%%%%%%%%%%%%%%%%%%%%%%%%%%%%%%%%%%%%%%%%%%%%%%%%%%%%%%%%%%%%%%%%%%
\author{M. C. B. Barbosa}
\affiliation{IFIMUP, Institute of Physics for Advanced Materials, Nanotechnology and Photonics, Department of Physics and Astronomy, Faculty of Sciences, University of Porto, Rua do Campo Alegre, 687, 4169-007
Porto, Portugal}
\author{E. Lora da Silva}
\affiliation{IFIMUP, Institute of Physics for Advanced Materials, Nanotechnology and Photonics, Department of Physics and Astronomy, Faculty of Sciences, University of Porto, Rua do Campo Alegre, 687, 4169-007
Porto, Portugal}
\alsoaffiliation{High Performance Computing Chair, University of Évora, Largo dos Colegiais 2, 7004-516 Évora}
\email{estelina.silva@fc.up.pt}
\author{P. Neenu Lekshmi}
\affiliation{IFIMUP, Institute of Physics for Advanced Materials, Nanotechnology and Photonics, Department of Physics and Astronomy, Faculty of Sciences, University of Porto, Rua do Campo Alegre, 687, 4169-007
Porto, Portugal}

\author{M. L. Marcondes}
\author{L. V. C. Assali}
\author{H. M. Petrilli}
\affiliation{Universidade de S\~{a}o Paulo, Instituto de F\'{i}sica, Rua do Matao 1371, 05508-090, S\~{a}o Paulo, SP, Brazil}

\author{A. M. L. Lopes}
\author{J. P. Ara\'{u}jo}
\affiliation{IFIMUP, Institute of Physics for Advanced Materials, Nanotechnology and Photonics, Department of
Physics and Astronomy, Faculty of Sciences, University of Porto, Rua do Campo Alegre, 687, 4169-007
Porto, Portugal}


%%%%%%%%%%%%%%%%%%%%%%%%%%%%%%%%%%%%%%%%%%%%%%%%%%%%%%%%%%%%%%%%%%%%%
\title{Pressure-Induced Phase Transformations of Quasi-2D Sr$_3$Hf$_2$O$_7$}

%%%%%%%%%%%%%%%%%%%%%%%%%%%%%%%%%%%%%%%%%%%%%%%%%%%%%%%%%%%%%%%%%%%%%
%% Some journals require a list of abbreviations or keywords to be
%% supplied. These should be set up here, and will be printed after
%% the title and author information, if needed.
%%%%%%%%%%%%%%%%%%%%%%%%%%%%%%%%%%%%%%%%%%%%%%%%%%%%%%%%%%%%%%%%%%%%%
\abbreviations{Pressure,DFT,Lattice Dynamics,QHA}
\keywords{American Chemical Society, \LaTeX}

%%%%%%%%%%%%%%%%%%%%%%%%%%%%%%%%%%%%%%%%%%%%%%%%%%%%%%%%%%%%%%%%%%%%%
\begin{document}


\section{Evolution of the lattice parameters with applied pressure}


In Fig. \ref{lattice_const} we show the lattice parameters of the four SHO studied systems as a function of pressure in the 0-20 GPa range, namely the \textit{Cmc2$_1$}, the \textit{C2/c}, the \textit{Ccce}, and the \textit{I4/mmm} phases.

\begin{figure}[!h]
    \centering
    \includegraphics[width=14cm]{FigS1.png}
    \caption{Evolution of the calculated lattice parameters ($a$, $b$, and $c$) for the four of the considered structures of the SHO system with increasing hydrostatic pressure. }
    \label{lattice_const}
\end{figure}

\clearpage
\section{Potential-Energy Surface}
\label{sec:pot}

By analyzing the \textit{Ccce} phonon dispersion curves of SHO at 0 GPa (Fig. \ref{pot_surf}, top, left) we observe two unstable modes localized at the high-symmetry $\mathbf{\Gamma}$-point. Considering the frequency mode with higher degree of instability (larger negative frequency), we have mapped out the anharmonic potential energy surfaces by following the eigenvectors associated with this instability/displacement. From this analysis, it is possible to obtain a lower energy structure, corresponding to the minima of the potential energy surface. This displacement involves the O-cage distortions and the Sr displacements at the unit-cell, and minimizing the the energy down to -30.97 meV (\textit{Q}=1), by lowering the symmetry to \textit{C2/c}, when compared to the \textit{Ccce} phase at \textit{Q}=0 (Fig. \ref{pot_surf}).

\begin{figure}[!h]
    \centering
    \includegraphics[width=14cm]{FigS2.png}
    \caption{Double-well potential-energy surface (bottom plot) for the phonon instabilities associated with the high-symmetry $\mathbf{\Gamma}$-point negative mode of the \textit{Ccce} phase [top, left figure (results of the phonon dispersion are from Ref. \citenum{groupt})]. The minima of the potential-energy surface correspond to the energetically favorable structural phase at 0 GPa, the \textit{C/2c} polymorph, where the respective phonon modes are also shown (top, right plot). The normal-mode coordinates \textit{Q} have been normalized so that the minima are located at \textit{Q}=$\pm$1 and the energy differences are those calculated in a unit-cell.}
    \label{pot_surf}
\end{figure}


For these calculations we used the open-source MODEMAP package.\cite{PhysRevLett.117.075502,modemap} A sequence of displaced structures is generated by displacing along the phonon eigenvectors over a range of amplitudes of the normal-mode coordinate \textit{Q}. The total energies of the “frozen phonon” structures are then evaluated from single-point DFT calculations, after which the E(\textit{Q}) curves will be fitted to a polynomial function, with the number of terms depending on the form of the potential well. 

By computing the phonon dispersion structure of the energetically favorable system, the \textit{C2/c}, we observe that it is dynamically unstable at room conditions (Fig. \ref{pot_surf}, top, right). A negative mode appears at the \textbf{Y}$_2$ \textbf{q}-point, which is related to the \textbf{Y} mode from the \textit{Ccce} structure.
 
 \clearpage
 
 
\section{Electronic Band Structure of the \textit{Ccce} and \textit{Cmc2$_1$} Structural Phases}


The electronic band dispersions at pressure values above which the dynamical stability has been confirmed for the \textit{Ccce} structure is presented in Fig. \ref{bands_Ccce}. These values  were chosen to be 20 GPa, 24 GPa, 28 GPa, and 30 GPa. We may infer that as pressure increases, a subtle decrease of the band-gap occurs, from 4.25 eV (at 20 GPa) towards 4.18 eV (at 30 GPa). All structures display an indirect band-gap, where the valence band maximum (VBM) is located at the $\mathbf{\Gamma}$-point, and the conduction band minimum (CBM) is slightly shifted away from the $\mathbf{\Gamma}$-point and along the $\mathbf{\Gamma}$-\textbf{Z} segment. It should be noted, however, that for the \textit{Ccce} structural phase (at all considered pressure values), the difference between direct and indirect band-gaps is small (less than $\sim 0.1$ eV) and within the DFT error margin. Thus being, we may infer that most optical absorption will be direct. 


\begin{figure}[!h]
    \centering
    \includegraphics[width=16cm]{FigS3.png}
    \caption{Electronic band structures of the \textit{Ccce} structural phase of the SHO system at several applied pressure values: 20 GPa, 24 GPa, 28 GPa, and 30 GPa.}
    \label{bands_Ccce}
\end{figure}

The same procedure has been adopted for the \textit{Cmc2$_1$} phase, and we observe an opposite trend with respect to the \textit{Ccce} system: a tendency to increase the band-gap energy for increasing pressures. The \textit{Cmc2$_1$} structure evidences also an indirect band-gap, except at 12 GPa. The location of the VBM varies for different pressure values; however it is noteworthy of mentioning that the extremal points throughout the BZ are very close in energy, and therefore are within the DFT error margin. While for 0 GPa, the VBM is located at the \textbf{G$_0$}-\textbf{T} high-symmetry segment, at 12 GPa the VBM is along $\mathbf{\Gamma}$-\textbf{Z}. For larger pressures, the VBM is locked along the \textbf{Z}-\textbf{B$_0$} high-symmetry segment. The CBM seems to be more stable under different pressure values, remaining located at the $\mathbf{\Gamma}$-point. The gap increases from 4.27 eV (at 0 GPa) to 4.52 eV (at 28 GPa).


\begin{figure}[!t]
    \centering
    \includegraphics[width=16cm]{FigS4.png}
    \caption{Electronic band structures of the \textit{Cmc2$_1$} structural phase of the SHO system at different applied pressure values: 0 GPa (taken from Ref. \cite{groupt}, 12 GPa, 14 GPa, 20 GPa, 24 GPa, and 28 GPa.}
    \label{bands_Cmc21}
\end{figure}


We have found in literature, and from experimental data of the parent perovskite systems, that at room temperature these may yield band-gap values around $\sim$ $6.1$ eV;\cite{noh_choi_lee_cho_jeon_lee_2013, sousa_rossel_marchiori_siegwart_caimi_locquet_webb_germann_fompeyrine_babich_etal_2007, rossel_sousa_marchiori_fompeyrine_webb_caimi_mereu_ispas_locquet_siegwart_etal_2007} however, theoretical DFT calculations yield lower values [as expected due to the well-known problem of the asymptotic behavior when using (semi-)local functionals]. From photoluminescence measurements, it was observed two visible emission lines close to 420 and 500 nm in AZrO$_3$ and AHfO$_3$ (A = Ca, Sr, and Ba), with respective spectral weights being sensitive to the local distortions.\cite{noh_choi_lee_cho_jeon_lee_2013} Moreover, calculations for the high-symmetry and high-temperature, cubic \textit{Pm$\overline{3}$m} structural phase of the parent systems returned band-gaps ranging from $3.7$ eV to $5.79$ eV. \citep{wang_zhong_wang_zhang_2001, hou_2008, fabricius_peltzer_y_blanca_rodriguez_ayala_de_la_presa_lopez_garcia_1997, feng_hu_cui_bai_li_2009, osti_1208247} These values were obtained through DFT calculations, by employing LDA and GGA for the xc functional. For room temperature and the  \textit{Pnma} structural phase, the calculations resulted in a $4.18$ eV band-gap width. \citep{osti_1206659}

Tuning and/or engineering of the band-gaps towards lower values for double-layered RP systems could in fact be possible, either through cation mutations and/or replacing O by other chalcogen elements (i.e. S, Se), since these may alter the Fermi energy accordingly, by changing the position of the CBM and/or VBM, respectively. This study is however out of the scope of the present work, and therefore we will not enter into further discussion.


\section{Electronic Band Structure of \textit{Cmc2$_1$} with Spin-Orbit Coupling Effects}
\label{sec:soc}

We compare in Fig. \ref{soc_cbm} the electronic band dispersion of the \textit{Cmc2$_1$} system when taking the Spin-Orbit Coupling (SoC) effects into account, and when these interactions are not considered in the calculations. We see that at 0 GPa the energy splitting of the CBM is only 0.062 eV, with an increase of the band energy splitting occurring at 20 GPa with 0.126 eV. 
\begin{figure}[!h]
    \centering
    \includegraphics[width=16cm]{FigS5.png}
    \caption{Fully relativistic electronic band structure (solid red line) of the conduction band minimum, compared to the system without considering the spin-orbit interaction (purple dashed line) of the polar \textit{Cmc2$_1$} structure at 0 GPa (top) and 20 GPa (bottom). }
    \label{soc_cbm}
\end{figure}

On the other hand, for the VBM, we observe that the position of the band maximum changes. For room pressure (0 GPa), the VBM goes from the high-symmetry segment \textbf{G}$_0$-\textbf{T}, when we do not consider SoC, to a direct character, when SoC is included, with the VBM aligning with the CBM at the same high-symmetry point, along the segment $\mathbf{\Gamma}$-\textbf{Z}. When pressure is applied with 20 GPa, we also observe a change of position of the VBM from the \textbf{Z}-\textbf{B}$_0$ high-symmetry segment to $\mathbf{\Gamma}$-\textbf{Z}, although remaining with an indirect character, as to what occurs without relativistic effects. We must state that the changes of the VBM position when considering, and not considering, SoC, are related to the fact that the valence band extrema along the BZ are very close to the Fermi energy, having energy maxima very similar to each other, and therefore these changes are quite subtle. 

From these calculations we do not observe any major effects of the electronic properties when fully relativistic calculations are considered, and most importantly these calculations do not evidence any momentum-dependent band spin splitting for the studied polar structural phase. 

\clearpage

\section{Quasi-Harmonic Approximation}
\label{sec:qha}

%Since the QHA methodology excludes imaginary modes from the partition function when computing thermodynamic properties (and to avoid numerical artifacts of the derived pro\-per\-ties), we have calculated the Gibbs free energy as a function of volume to a fixed pressure of 19 GPa. 

Since at 19 GPa the \textit{Cmc2$_1$} and \textit{Ccce} polymorphs are both dynamically stable, we have probed the QHA derived-properties of the two systems at this pressure range. Moreover, at this pressure value, we obtain good fittings of the free-energy equations of state for both the studied phases, as can be observed in Fig. \ref{QHA_fits}. Since at low pressures the \textit{Ccce} phase evidences several imaginary frequencies (more detailed information in Subsec. 3.3), we found anomalies in the low pressure free-energy equations of state, which were only resolved when fixing the pressure close to 19 GPa.


\begin{figure}[!h]
    \centering
    \includegraphics[width=16cm]{FigS6.png}
    \caption{Helmoltz free-energy equation-of-state fits for the two Sr$_3$Hf$_2$O$_7$ polymorphs at different lattice temperatures: 
\textit{Cmc2$_1$} (left), and \textit{Ccce} (right), for a pressure value of 19 GPa and maximum temperatures up until 500 K. Note that the free energies are given as relative energies with respect to the lowest energy-volume point at 500 K.}
    \label{QHA_fits}
\end{figure}


The structural properties, as a function of temperature, obtained from the QHA are shown for each phase in Fig. \ref{QHA_volume}. These include the temperature-dependent volume (per formula unit), $V(T)$ and the volumetric thermal-expansion coefficient, $\alpha_V(T)$. 

\begin{figure}[!h]
    \centering
    \includegraphics[width=16cm]{FigS7.png}
    \caption{Volume per formula unit, $V(T)$ (left), and volumetric-expansion coefficient, $\alpha_\textrm{V}(T)$ (right), for the two Sr$_3$Hf$_2$O$_7$ polymorphs: \textit{Cmc2$_1$} (black), and \textit{Ccce} (red), for a pressure value of 19 GPa and maximum temperatures until 500 K. }
    \label{QHA_volume}
\end{figure}


The temperature-induced volume changes in SHO are dependent on the stretching of the Hf-O bonds and the tilting of the HfO$_6$ octahedra. 
As the \textit{Cmc2$_1$} and \textit{Ccce} structures have a similar HfO$_6$ octahedral framework, one may infer that the octahedral cages remain largely ideal (i.e., undistorted), and so the thermal expansion is accommodated primarily by changes in the volume of the cage.\cite{PhysRevB.91.144107} 
We observe that the volume expansion (Fig. \ref{QHA_volume}, left) of the \textit{Ccce} polymorph has a larger increase than \textit{Cmc2$_1$} when the temperature raises, which makes the former system a more compressible structure. Moreover, the thermal expansion
of the \textit{Ccce} phase (Fig. \ref{QHA_volume}, right) is found to be higher than that of the lower-symmetry phase, for increasing temperatures, however showing a similar trend at temperatures above 50 K. For the low temperature regime, the expansion coefficients of the \textit{Cmc2$_1$} system decreases slightly to negative values, indicating negative thermal expansion (NTE), i.e. a reduction in volume upon heating. The NTE can be associated to several microscopic mechanisms, however for this specific system to ferroelectricity, since this is in fact a polar phase.\cite{Miller.JMatSci.44.5411.2009}  Above 50 K, a rapid increase in the expansion coefficients are evidenced for \textit{Cmc2$_1$} until $\sim$150 GPa, followed by a slower increase up until 500 K. Such a behavior is also noticed for \textit{Ccce}, although with a much steeper increase between the interval of 50 K and 150 K.

\clearpage
\bibliography{achemso}

\end{document}
